# Supplementary material for: Isolation of Pro-Osteogenic Compounds from Euptelea polyandra That Reciprocally Regulate Osteoblast and Osteoclast Differentiation
Source: Int J Mol Sci. 2023 Dec 14;24(24):17479. doi: 10.3390/ijms242417479 (PMC10743613; doi:10.3390/ijms242417479)
Supplement: Supplementary file 1 [file ijms-24-17479-s001.zip]

Archive with 1 entries (1 files):
- ijms-2691127-supplementary.pdf
